# Supplementary material for: Gene expression profile analysis of Manila clam (Ruditapes philippinarum) hemocytes after a Vibrio alginolyticus challenge using an immune-enriched oligo-microarray
Source: BMC Genomics. 2014 Apr 7;15:267. doi: 10.1186/1471-2164-15-267 (PMC4234419; doi:10.1186/1471-2164-15-267)
Supplement: Additional file 1 — Description of the reference databases used to annotate R. philippinarum sequences. [file 1471-2164-15-267-S1.xlsx]

## Sheet: Hoja1
Supporting Table S1. Description of the reference databases used to annotate R. philippinarum sequences.
Database	BLAST	Species	% annotation contigs/isotigs	% annotation singletons
Swissprot	Blastx	all	0.258669	0.183985
Swissprot (Blast2GO)	Blastx	all	0.267882	0.224589
Nr proteic (Blast2GO)	Blastx	all	0.319339	0.227285
RefSeq	Blastn	all	0.319603	0.230359
Nr nucleotidic (Blast2GO)	Blastx	all	0.18984	0.0983554
ENSEMBL proteins	Blastx	Bos taurus	0.182536	0.13114
ENSEMBL proteins	Blastx	Caenorhabditis elegans	0.14845	0.116743
ENSEMBL proteins	Blastx	Ciona intestinalis	0.21116	0.139391
ENSEMBL proteins	Blastx	Ciona savignyi	0.212345	0.137503
ENSEMBL proteins	Blastx	Danio rerio	0.193788	0.13993
ENSEMBL proteins	Blastx	Drosophila melanogaster	0.216556	0.132866
ENSEMBL proteins	Blastx	Gasterosteus aculeatus	0.242679	0.161553
ENSEMBL proteins	Blastx	Mus musculus	0.246233	0.167916
ENSEMBL proteins	Blastx	Homo sapiens	0.250707	0.172122
ENSEMBL proteins	Blastx	Oryzias latipes	0.241232	0.162038
ENSEMBL proteins	Blastx	Takifugu rubripes	0.237218	0.158264
ENSEMBL proteins	Blastx	Tetraodon nigroviridis	0.239455	0.156754
ENSEMBL proteins	Blastx	Aedes aegypti	0.151411	0.0746832
ENSEMBL proteins	Blastx	Apis mellifera	0.20333	0.116312
ENSEMBL proteins	Blastx	Nematostella vectensis	0.247351	0.165759
ENSEMBL proteins	Blastx	Schistosoma mansoni	0.186024	0.10364
ENSEMBL proteins	Blastx	Culex quinquefasciatus	0.21241	0.133082
ENSEMBL proteins	Blastx	Xenopus tropicalis	0.245114	0.166029
ENSEMBL proteins	Blastx	Saccharomyces cerevisiae	0.110877	0.0560798
ENSEMBL proteins	Blastx	Strongylocentrotus purpuratus	0.258472	0.181612
ENSEMBL cDNA	Blastn	Bos taurus	0.0748832	0.0355352
ENSEMBL cDNA	Blastn	Caenorhabditis elegans	0.047312	0.0167161
ENSEMBL cDNA	Blastn	Ciona intestinalis	0.0621175	0.0234565
ENSEMBL cDNA	Blastn	Ciona savignyi	0.0597486	0.02378
ENSEMBL cDNA	Blastn	Danio rerio	0.0817267	0.0427609
ENSEMBL cDNA	Blastn	Drosophila melanogaster	0.0502073	0.0208142
ENSEMBL cDNA	Blastn	Gasterosteus aculeatus	0.0713957	0.0320302
ENSEMBL cDNA	Blastn	Mus musculus	0.0811344	0.0415206
ENSEMBL cDNA	Blastn	Homo sapiens	0.0844246	0.0458884
ENSEMBL cDNA	Blastn	Oryzias latipes	0.0740936	0.0315988
ENSEMBL cDNA	Blastn	Takifugu rubripes	0.0761992	0.0352116
ENSEMBL cDNA	Blastn	Tetraodon nigroviridis	0.0696848	0.0310057
ENSEMBL cDNA	Blastn	Aedes aegypti	0.0373758	0.0168779
ENSEMBL cDNA	Blastn	Apis mellifera	0.0521814	0.0243731
ENSEMBL cDNA	Blastn	Nematostella vectensis	0.0782391	0.0341871
ENSEMBL cDNA	Blastn	Schistosoma mansoni	0.0471146	0.0166083
ENSEMBL cDNA	Blastn	Culex quinquefasciatus	0.0454037	0.0166083
ENSEMBL cDNA	Blastn	Xenopus tropicalis	0.0825821	0.0382313
ENSEMBL cDNA	Blastn	Saccharomyces cerevisiae	0.0210568	0.00576975
ENSEMBL cDNA	Blastn	Strongylocentrotus purpuratus	0.0822531	0.0392019
http://www.snaildb.org/content/data-download	Blastn	Biomphalaria glabrata contigs	0.0527736	0.0269614
http://genome.jgi-psf.org/Lotgi1/Lotgi1.download.ftp.html	Blastn	Lottia gigantea EST	0.141475	0.0778647
http://genome.jgi-psf.org/Lotgi1/Lotgi1.download.ftp.html	Blastx	Lottia gigantea proteins	0.312298	0.232785
total number of sequences | annotated sequences | % total annotation			15,197 | 6,242 | 41%	18, 545 | 5,914 | 31%
